# Supplementary material for: Degradation of β-Carbolines Harman and Norharman in Edible Oils during Heating
Source: Molecules. 2021 Nov 20;26(22):7018. doi: 10.3390/molecules26227018 (PMC8623535; doi:10.3390/molecules26227018)
Supplement: Supplementary file 1 [file molecules-26-07018-s001.zip]

Archive with 1 entries (1 files):
- molecules-1441641-supplementary.pdf
